# Supplementary material for: Conjoined Genes as Common Events in Childhood Acute Lymphoblastic Leukemia
Source: Cancers (Basel). 2022 Jul 20;14(14):3523. doi: 10.3390/cancers14143523 (PMC9315513; doi:10.3390/cancers14143523)
Supplement: Supplementary file 1 [file cancers-14-03523-s001.zip]

Archive with 3 entries (2 files):
- supplementary materials/
- supplementary materials/Supplementary Figures.pdf
- supplementary materials/table S1.xlsx
