# Supplementary material for: Conjoined Genes as Common Events in Childhood Acute Lymphoblastic Leukemia
Source: Cancers (Basel). 2022 Jul 20;14(14):3523. doi: 10.3390/cancers14143523 (PMC9315513; doi:10.3390/cancers14143523)
Supplement: Supplementary file 1 [file cancers-14-03523-s001.zip › supplementary materials/table S1.xlsx]

## Sheet: Suppl Table_ID list(1)
TCGA dataset	Tumor type	No. downloaded cases	File Name	Read length	Num. Total reads
TCGA-BRCA	Breast Invasive Carcinoma	20	UNCID_2214371.0307bd0b-b59a-4996-b89d-612e72652890.110209_SN627_0058_B81DH0ABXX_5.tar.gz	2x50	117487578
			UNCID_2210844.006e88ce-ad31-45bf-8da5-802f0e387b3a.110318_SN744_0079_AB042LABXX_7.tar.gz	2x50	106773588
			UNCID_2209549.2ada4fe0-57f2-4a54-9580-4e0ae45a2f65.110510_UNC15-SN850_0068_AB0BDUABXX_6.tar.gz	2x50	112152776
			UNCID_2209088.0def3ef8-7608-483c-b899-4d459f6d2e2d.110607_UNC11-SN627_0100_AD0CT7ABXX_2.tar.gz	2x50	102768398
			UNCID_2207472.5ba99650-56d2-4951-aa24-3d2fea3d1921.110629_UNC15-SN850_0090_AC03J3ABXX_8.tar.gz	2x50	95565186
			UNCID_2251246.a8a7a335-8e21-4f24-b48b-8764caa21329.110711_UNC10-SN254_0242_AD0DK5ABXX_5.tar.gz	2x50	99457864
			UNCID_2207288.42ba8e87-8d37-4cbd-82f0-bca0cbe5dcd3.110714_UNC13-SN749_0083_BD0DLNABXX_8.tar.gz	2x50	101626342
			UNCID_2207124.6722de75-5d6d-4b1d-a961-856ec5bd12f1.110725_UNC9-SN296_0209_BC0479ABXX_5.tar.gz	2x50	101006324
			UNCID_2206935.6d22f538-114f-48b6-94ba-fb60151ed567.110803_UNC15-SN850_0106_BD0DK2ABXX_1_CAGATC.tar.gz	2x50	103184156
			UNCID_2207026.1adf0e70-b1fb-4862-8a01-6454b09636f4.110809_UNC9-SN296_0227_AC0437ABXX_7_ACTTGA.tar.gz	2x50	101971530
			UNCID_2206884.1b831e2d-c265-4eac-aee0-248493a14218.110824_UNC11-SN627_0145_AD0DL7ABXX_8_CTTGTA.tar.gz	2x50	103498436
			UNCID_2364532.8a430d45-6511-4900-954e-fd01106d0f22.110829_UNC11-SN627_0147_AD0DFWABXX_8_GCCAAT.tar.gz	2x50	104020068
			UNCID_2206759.3bdcdadf-67da-4a50-b311-81196c0c8362.110913_UNC14-SN744_0165_BD0DCHABXX_5.tar.gz	2x50	92946922
			UNCID_2203857.1205dc3c-e766-4a25-b485-c66e301e3b6d.111014_UNC10-SN254_0289_AC00VNABXX_5_CAGATC.tar.gz	2x50	95993146
			UNCID_2178880.84633979-56dd-4244-90bc-fa4652718880.130325_UNC12-SN629_0268_AC22W1ACXX_2_AGTCAA.tar.gz	2x48	93857268
			UNCID_2178982.352dc94a-fc74-4292-890c-4ed9c22dcfbc.130325_UNC16-SN851_0231_BC20VNACXX_6_TAGCTT.tar.gz	2x48	98082982
			UNCID_2178434.781945fb-6d9e-4b45-8082-57675f21dc4a.130328_UNC10-SN254_0443_AD238RACXX_4_AGTCAA.tar.gz	2x48	99357226
			UNCID_2450531.3d9d61f1-ad25-45a5-b0be-8698dc4b8c68.140205_UNC13-SN749_0329_BC3K12ACXX_7_ATCACG.tar.gz	2x48	83134440
			UNCID_2521248.001773a6-9cf3-48a1-8ea1-1f0da4991bc5.140508_UNC11-SN627_0356_AC3UKNACXX_4_ACAGTG.tar.gz	2x48	106681788
			UNCID_2642510.dd8d3665-ec9d-45be-b7b9-a85dac3585e2.140821_UNC11-SN627_0377_BC5ERUACXX_5_GTTTCG.tar.gz	2x48	99160752
TCGA-LGG	Lower Grade Glioma	20	UNCID_2189471.e42fd909-d0b3-4b6d-8b2b-008ad7b7945c.120605_UNC11-SN627_0238_BD1265ACXX_1_CGATGT.tar.gz	2x48	120564670
			UNCID_2187753.da02270f-1191-446e-af1d-eabc4e1c3556.120806_UNC17-SN7001277_0041_BD132VACXX_5_CAGATC.tar.gz	2x48	124618464
			UNCID_2187692.f09a51df-011a-419e-b90a-7cd2037c5690.120817_UNC9-SN296_0312_AC0WHCACXX_1_AGTCAA.tar.gz	2x48	103113558
			UNCID_2186760.a6f7a064-b3af-41aa-9e80-fc2f728b0d83.121008_UNC10-SN254_0384_AC0WHFACXX_2_CTTGTA.tar.gz	2x48	118560294
			UNCID_2186683.12391798-07e4-44bd-9689-db2f95f6d710.121015_UNC16-SN851_0188_BD157RACXX_2_ACAGTG.tar.gz	2x48	115922412
			UNCID_2179189.9ea1bff8-51a1-4773-851c-5c8da0e79565.130318_UNC12-SN629_0266_AC20K3ACXX_8_ACTTGA.tar.gz	2x48	103838130
			UNCID_2176704.e948362f-2ae6-437b-a01b-6a1026a8da72.130412_UNC10-SN254_0451_AC22EDACXX_8_GATCAG.tar.gz	2x48	111592956
			UNCID_2171123.c66d3098-98b5-4e0a-a592-39ce259b2c86.130513_UNC14-SN744_0340_BD250CACXX_1_GTTTCG.tar.gz	2x48	100871292
			UNCID_2258006.7ee7ec4c-236b-4d28-94ee-a9e284f03afd.130611_UNC15-SN850_0312_BC265JACXX_5_AGTTCC.tar.gz	2x48	104227670
			UNCID_2318845.4e7bf9e5-e1a5-4a5b-8e32-0768fdf4a3cf.131101_UNC13-SN749_0316_AC2LK9ACXX_8_CTTGTA.tar.gz	2x48	99373308
			UNCID_2318837.46bc5230-2912-4e5e-a5c0-7a2f5aa6b682.131112_UNC12-SN629_0335_BC34FKACXX_6_ACAGTG.tar.gz	2x48	111429244
			UNCID_2318772.f64b490b-d38e-4c20-aa98-a6c636d81123.131127_UNC12-SN629_0337_AC31CPACXX_6_ACTTGA.tar.gz	2x48	101332348
			UNCID_2364721.cf481f1e-9bb2-4682-ac16-31b0db7f444e.140113_UNC15-SN850_0347_AC3952ACXX_3_ACTGAT.tar.gz	2x48	102613730
			UNCID_2364745.fcbffc2c-702c-4c32-95ae-beac08a46f2b.140114_UNC13-SN749_0325_AC339CACXX_1_ACTTGA.tar.gz	2x48	101742510
			UNCID_2364677.2f398759-636a-4d58-9fbc-deb15e5beff6.140205_UNC12-SN629_0347_AC38LPACXX_8_ATCACG.tar.gz	2x48	98705128
			UNCID_2520249.55c39d1f-7300-42e9-8205-d919cdddf558.140325_UNC15-SN850_0358_AC3LP7ACXX_2_CTTGTA.tar.gz	2x48	106510230
			UNCID_2479121.23a4b76d-a3d3-4206-acd5-2eab6bd4face.140403_UNC15-SN850_0359_BC41CEACXX_5_ACTGAT.tar.gz	2x48	107967466
			UNCID_2479107.44b1a976-76e2-4c4d-9348-bb399d986794.140404_UNC11-SN627_0350_BC3K66ACXX_8_GCCAAT.tar.gz	2x48	101439856
			UNCID_2479105.b1a7c6af-dc87-43c9-9394-5907e610446f.140416_UNC11-SN627_0352_AC3M6RACXX_2_ATCACG.tar.gz	2x48	98558578
			UNCID_2664312.a3ea6fd3-7570-4cf5-93c9-33dccdc3d026.141031_UNC11-SN627_0387_AC5FAKACXX_1_AGTTCC.tar.gz	2x48	115579992
TCGA-LUAD	Non-small cell lung cancer	20	UNCID_2200735.991a6ea6-32cf-479b-87a6-cc930baeddfa.111118_UNC9-SN296_0257_BD09R0ACXX_5_ATCACG.tar.gz	2x48	96695714
			UNCID_2197167.891aefa4-e7f1-482f-a2f5-b2d5c7d9e179.111122_UNC13-SN749_0137_BD098JACXX_6_TTAGGC.tar.gz	2x48	107394082
			UNCID_2200858.299d2ad8-b54d-4ddb-b6c5-b80d8baf39f2.111122_UNC16-SN851_0111_BD09J2ACXX_8_GGCTAC.tar.gz	2x48	109280460
			UNCID_2200158.6447a7cf-ae7a-4896-b00f-10c357eb8c8b.111129_UNC10-SN254_0309_AD095JACXX_4_GGCTAC.tar.gz	2x48	96195364
			UNCID_2200281.6a4b7295-a738-4d4a-a264-72fba462e60c.111129_UNC14-SN744_0191_AC04WGACXX_4_ATCACG.tar.gz	2x48	103961454
			UNCID_2199629.af24ffd8-4d43-4f7a-ae49-590814d00f39.111206_UNC15-SN850_0153_AD081TACXX_5_TTAGGC.tar.gz	2x48	104482978
			UNCID_2199474.5655a240-2ed7-469e-af17-9997547ea119.111229_UNC15-SN850_0157_AD0MHHACXX_2_GCCAAT.tar.gz	2x48	100001714
			UNCID_2196845.ddb17f24-f233-40dc-bbbd-731e50d4fce4.120125_UNC10-SN254_0321_AD0J8PACXX_7_GGCTAC.tar.gz	2x48	88529366
			UNCID_2193699.3163dcdb-7a0f-428d-94be-9fc140cca0ca.120402_UNC9-SN296_0290_BC0M6TACXX_8_ACAGTG.tar.gz	2x48	93273596
			UNCID_2193652.51eae0de-8f16-4093-b42e-5c34c4768459.120405_UNC10-SN254_0345_AD0VAVACXX_7_GGCTAC.tar.gz	2x48	96228856
			UNCID_2187838.e1a6b655-0a09-4a79-b86b-8ff65b2bbceb.120723_UNC10-SN254_0372_AC0T70ACXX_6_GGCTAC.tar.gz	2x48	103936810
			UNCID_2182392.3088dac7-68b6-42f3-82eb-ff2bd451d7c5.130225_UNC12-SN629_0259_BD1TW9ACXX_4_GTGGCC.tar.gz	2x48	97711504
			UNCID_2183091.7d16518c-7da4-4b50-ae77-a708eccf5db0.130225_UNC16-SN851_0220_BC1PTVACXX_5_AGTTCC.tar.gz	2x48	101491088
			UNCID_2180551.db0d3ef1-a8d7-4a5e-863e-f9e2717dee54.130311_UNC16-SN851_0224_BC1WLCACXX_4_GATCAG.tar.gz	2x48	100705740
			UNCID_2178489.a5105fe6-6ba9-4977-a976-49d9a1b6f164.130402_UNC11-SN627_0289_AD22HMACXX_7_ACTGAT.tar.gz	2x48	100128686
			UNCID_2176698.89b3869c-aacb-4882-8aa0-4d9058cf5625.130416_UNC13-SN749_0247_BC22KAACXX_1_GTTTCG.tar.gz	2x48	100903788
			UNCID_2168982.a3b81644-c1b8-4d12-b6f8-6160533758cc.130621_UNC14-SN744_0352_BC253TACXX_4_CTTGTA.tar.gz	2x48	96620180
			UNCID_2266241.eaf5ff83-0419-4f44-bec0-93f8517a56c9.130628_UNC15-SN850_0317_BC2542ACXX_7_ATCACG.tar.gz	2x48	81624904
			UNCID_2660977.653f5c38-8795-4ed9-8c4a-aaf5597eee8c.140828_UNC11-SN627_0378_AC5FAWACXX_6_GTCCGC.tar.gz	2x48	99755342
			UNCID_2660839.51122947-fc8a-4285-b83a-4d5eabbe7c87.140908_UNC11-SN627_0380_AC58DMACXX_6_CCGTCC.tar.gz	2x48	100318690
TCGA-PRAD	Prostate Adenocarcinoma	20	UNCID_2190675.6a2c4d22-f7b6-4e0a-bd71-a669786da5b1.120223_UNC12-SN629_0186_AC0GA2ACXX_3_ACTTGA.tar.gz	2x48	102858950
			UNCID_2190672.639c8d3c-8719-49ca-8812-af6480b164ae.120425_UNC11-SN627_0224_BD0VAKACXX_5_GCCAAT.tar.gz	2x48	110945006
			UNCID_2235143.9dcee6b2-ff25-4db1-be9a-9ac5e6e49c90.120514_UNC11-SN627_0229_AD121AACXX_8_ACTTGA.tar.gz	2x48	102180054
			UNCID_2179042.b3c06bf7-49a3-48cb-9418-c25f8559b04c.130325_UNC16-SN851_0231_BC20VNACXX_4_ACTTGA.tar.gz	2x48	98843662
			UNCID_2178425.db968587-1271-4b4a-8195-f17a06085ae5.130328_UNC10-SN254_0443_AD238RACXX_4_CTTGTA.tar.gz	2x48	104015548
			UNCID_2322813.4f9b77fa-f087-44c3-a8f2-aeec410bfc9c.131008_UNC15-SN850_0331_AC2KJ8ACXX_4_AGTTCC.tar.gz	2x48	91905034
			UNCID_2359081.0fecf92d-9c02-4da8-aadd-c8105b99698b.131217_UNC14-SN744_0384_BC32YDACXX_5_GGCTAC.tar.gz	2x48	93276176
			UNCID_2408222.f8fba04c-cd45-4f85-8b75-dcf5426b7637.140312_UNC11-SN627_0348_AC3KRYACXX_7_GCCAAT.tar.gz	2x48	102629076
			UNCID_2407616.585bed4d-5d57-4308-ab8e-7a0f97e48153.140312_UNC15-SN850_0357_AC3M7FACXX_3_GATCAG.tar.gz	2x48	100964538
			UNCID_2479323.1dd9dd18-3137-4515-9346-909e772b6ca8.140318_UNC12-SN629_0354_AC3K7VACXX_4_ATCACG.tar.gz	2x48	100899290
			UNCID_2479147.98662e95-24f7-41c7-a3f4-50ce203fa9a4.140318_UNC14-SN744_0403_AC3M3WACXX_6_ACTTGA.tar.gz	2x48	98084672
			UNCID_2479133.7adcdf73-3ad3-4da7-ab27-2888f1d4f53a.140325_UNC11-SN627_0349_AC3KB8ACXX_6_CAGATC.tar.gz	2x48	101186312
			UNCID_2479337.8744dea9-5e21-47b0-9327-8177526d9d31.140325_UNC15-SN850_0358_AC3LP7ACXX_1_GATCAG.tar.gz	2x48	95204744
			UNCID_2479117.cff667cc-724f-4f8a-96c0-cdd6512805a2.140404_UNC11-SN627_0350_BC3K66ACXX_1_GTCCGC.tar.gz	2x48	99174716
			UNCID_2545360.baeaec83-29cf-4fcd-b6b4-6054510d9d86.140502_UNC12-SN629_0366_AC3UT1ACXX_1_GTGAAA.tar.gz	2x48	97288674
			UNCID_2642428.46993591-8ffa-4e54-ba85-d013a7c190c9.140815_UNC11-SN627_0375_BC59VCACXX_2_CGATGT.tar.gz	2x48	95261602
			UNCID_2642507.1747f562-8e96-47e6-96ab-26f34d54b4bd.140820_UNC17-D00216_0240_AC5FB2ACXX_6_GAGTGG.tar.gz	2x48	106785804
			UNCID_2642379.d992a3c1-fe30-4d15-a4e6-4e250e834da2.140821_UNC11-SN627_0376_AC5FE5ACXX_2_GGCTAC.tar.gz	2x48	100313798
			UNCID_2642505.6eb18bd6-15f9-42fb-a8d0-91c7fb0342ff.140826_UNC9-SN296_0432_AC5CAJACXX_2_ATCACG.tar.gz	2x48	100790712
			UNCID_2664289.984a3498-4b0b-4242-9fd3-640175da22ec.141031_UNC11-SN627_0387_AC5FAKACXX_3_GTGAAA.tar.gz	2x48	109741806
TCGA-COAD	Colon Adenocarcinoma	20	UNCID_2185789.29a63711-6e49-4659-a7e0-8e8fef23a941.121129_UNC13-SN749_0201_AC15RYACXX_4_GATCAG.tar.gz	2x48	97830216
			UNCID_2185855.f686cc71-5307-49cc-a421-27816e0dc7ae.121129_UNC16-SN851_0193_BC12YPACXX_5_AGTTCC.tar.gz	2x48	98112390
			UNCID_2185739.3558d726-a24a-417e-bc54-4ea732a1c50c.121206_UNC15-SN850_0244_AD1H97ACXX_1_GATCAG.tar.gz	2x48	117846896
			UNCID_2185578.bdbeb4d2-aa03-492f-b43c-8b1c49d5b0ee.121211_UNC16-SN851_0199_BD1KLUACXX_8_GATCAG.tar.gz	2x48	93058238
			UNCID_2185678.116eb411-e34a-4d37-8fce-87b72c902529.121214_UNC9-SN296_0321_BC1FDUACXX_2_TAGCTT.tar.gz	2x48	91977868
			UNCID_2185139.f5e7f7ed-c286-4f65-b3ea-e7cd6fab03b2.130124_UNC11-SN627_0278_AD1LY0ACXX_2_GATCAG.tar.gz	2x48	103369932
			UNCID_2185226.708058d8-a732-4852-b6fc-1b2fc36c58ff.130128_UNC12-SN629_0253_AC1M9FACXX_1_GATCAG.tar.gz	2x48	99449540
			UNCID_2184746.a6ce566a-b5c9-4f72-a0d0-1ad705e7cd5f.130201_UNC14-SN744_0303_AC1NVMACXX_7_GTGGCC.tar.gz	2x48	102174768
			UNCID_2184465.3da331ff-7e07-4aa6-bdf0-1afd8c479980.130205_UNC11-SN627_0280_AC1NEKACXX_7_ATCACG.tar.gz	2x48	105648100
			UNCID_2180209.7306af09-2f4d-43db-84d1-926c5f4e9d2a.130311_UNC12-SN629_0265_BC1Y68ACXX_5_TTAGGC.tar.gz	2x48	95640768
			UNCID_2179434.c4cf1805-5b53-4c99-acf4-9cf0fd813d88.130318_UNC12-SN629_0266_AC20K3ACXX_1_ATTCCT.tar.gz	2x48	108378900
			UNCID_2173794.1e909d80-d551-4f4e-be4d-822d9f0a8c8d.130503_UNC9-SN296_0361_AC23VLACXX_6_TAGCTT.tar.gz	2x48	100127616
			UNCID_2167682.23d7ce5f-3da1-4613-9607-d64ab3798c53.130716_UNC9-SN296_0384_BC289MACXX_4_TAGCTT.tar.gz	2x48	87780124
			UNCID_2262914.3b71298e-c66e-475d-8288-b9f17bda152d.130924_UNC9-SN296_0403_AC2BR8ACXX_7_CGATGT.tar.gz	2x48	110638706
			UNCID_2327193.ff72e5af-02df-4b5c-ac80-69551c78ac73.131016_UNC10-SN254_0498_BC2KTUACXX_2_TTAGGC.tar.gz	2x48	113705650
			UNCID_2536743.5211d679-261f-4eda-ae1e-c4b33cbac9c3.140424_UNC12-SN629_0365_AC4368ACXX_6_ATGTCA.tar.gz	2x48	99321646
			UNCID_2536692.58746677-c72b-4f75-bf2b-d4428d58aec5.140424_UNC13-SN749_0344_AC3WUKACXX_6_TTAGGC.tar.gz	2x48	124677764
			UNCID_2661003.23404035-b398-47bb-8d19-8345cb151471.140821_UNC11-SN627_0377_BC5ERUACXX_8_GTGGCC.tar.gz	2x48	113679090
			UNCID_2660929.d0520423-038d-4da6-923b-b76f7a55244a.140828_UNC11-SN627_0379_BC5FDFACXX_7_GTGAAA.tar.gz	2x48	99284240
			UNCID_2660841.08f98061-6b1e-4059-b37a-fe45b1c8652b.140908_UNC11-SN627_0380_AC58DMACXX_3_CAGATC.tar.gz	2x48	113527512
TCGA-BLCA	Bladder Urothelial Carcinoma	20	UNCID_2198644.cfb10485-b097-4470-bd7e-5ed2abd2e8ac.120110_UNC13-SN749_0141_AD0J7WACXX_2_GCCAAT.tar.gz	2x48	102888074
			UNCID_2178841.21c8f741-963f-463e-ac5b-1c2c1aa9d8cb.130325_UNC12-SN629_0268_AC22W1ACXX_4_GTGGCC.tar.gz	2x48	97730948
			UNCID_2178467.4c8aa0aa-c1ae-4aff-96f2-4636bb1d5c47.130328_UNC10-SN254_0443_AD238RACXX_2_GTGGCC.tar.gz	2x48	100826128
			UNCID_2178583.e7756fc3-3cc9-4417-a5c2-a69e67e8df10.130402_UNC11-SN627_0289_AD22HMACXX_3_GGCTAC.tar.gz	2x48	101066516
			UNCID_2171163.ee7d92c6-8a20-41ec-8e43-7a7c462b13d5.130513_UNC14-SN744_0340_BD250CACXX_1_GGCTAC.tar.gz	2x48	94043940
			UNCID_2257995.01a7643f-d7be-40e8-bdc1-562d825e8ba8.130702_UNC9-SN296_0379_AC25KWACXX_8_TTAGGC.tar.gz	2x48	86369676
			UNCID_2257992.4a0b6e3c-a167-4ca6-876b-6fb82fa8fdb6.130711_UNC12-SN629_0319_AC287CACXX_1_TAGCTT.tar.gz	2x48	94505392
			UNCID_2443850.9c9b4aa6-08b2-43f3-b68b-995df66c0494.140304_UNC14-SN744_0400_AC3LWGACXX_8_ATGTCA.tar.gz	2x48	94787118
			UNCID_2520209.bd8b95cf-34c9-4bc1-98fd-6c7e1c20680b.140417_UNC13-SN749_0342_AC41N6ACXX_8_AGTCAA.tar.gz	2x48	98186790
			UNCID_2520190.59551fc3-7885-44d9-bf8a-ffdd5bea8238.140508_UNC11-SN627_0356_AC3UKNACXX_4_GTGAAA.tar.gz	2x48	103817936
			UNCID_2581547.689c1593-3903-4c82-9cb1-1471d8bca178.140513_UNC15-SN850_0364_AC4DVGACXX_1_ATCACG.tar.gz	2x48	99722258
			UNCID_2580020.406a8f7c-1530-4ecf-95b0-b051d9a3184d.140521_UNC13-SN749_0354_BC4GJ7ACXX_5_ATCACG.tar.gz	2x48	95797098
			UNCID_2641046.4cab604d-59f6-46d2-8c35-d3416977e313.140603_UNC11-SN627_0361_BC4K54ACXX_1_ACAGTG.tar.gz	2x48	103399960
			UNCID_2580621.7897b96a-99f9-4db8-abda-04caa8059896.140603_UNC15-SN850_0368_AC4GHHACXX_2_TGACCA.tar.gz	2x48	101210176
			UNCID_2641080.4ecec21e-cbd5-42ec-af2e-bf58f2710458.140611_UNC11-SN627_0362_BC4K5NACXX_1_AGTTCC.tar.gz	2x48	99651418
			UNCID_2661017.88cb8b2c-9d76-4b91-bbca-5e62e251e3d6.140617_UNC11-SN627_0363_AC4HN7ACXX_6_CGATGT.tar.gz	2x48	96900540
			UNCID_2640993.b7db14a4-5268-44e5-aed1-7200c6c82a2d.140617_UNC12-SN629_0374_AC4KA5ACXX_8_TTAGGC.tar.gz	2x48	103396798
			UNCID_2660848.a126ebd8-a7e3-4ea6-92a4-cf8a3a99b19b.140908_UNC11-SN627_0381_BC5DEKACXX_6_CCGTCC.tar.gz	2x48	106333536
			UNCID_2660811.cbc184c2-4bda-4a56-9b49-453f503e16ab.140924_UNC15-SN850_0394_AC5DG0ACXX_7_TGACCA.tar.gz	2x48	102498772
			UNCID_2660768.f40bfbec-9e14-4f28-a4d5-5aa06e90a4bb.141010_UNC12-SN629_0394_AC5FTUACXX_5_GTCCGC.tar.gz	2x48	97688250
TCGA-CESC	Cervical cancer	20	UNCID_2187256.1f870a12-9d70-4fe4-a176-4cbee06c44e6.120921_UNC16-SN851_0181_AD14JFACXX_2_ATCACG.tar.gz	2x48	100978028
			UNCID_2186962.550b677c-c33a-499c-95dc-68250384b6a8.121002_UNC11-SN627_0254_AC0WP5ACXX_5_GTTTCG.tar.gz	2x48	102293976
			UNCID_2186797.a886bebc-9578-424a-910c-43ebff0d5696.121009_UNC16-SN851_0187_AD15RRACXX_5_TAGCTT.tar.gz	2x48	94204342
			UNCID_2278280.f7e2e36f-3018-4570-9ed2-f256048a9427.130805_UNC9-SN296_0389_AC2AVJACXX_8_ACTGAT.tar.gz	2x48	99635454
			UNCID_2278274.05dbcfac-b558-4621-bc29-30d46658a121.131016_UNC10-SN254_0498_BC2KTUACXX_3_GTTTCG.tar.gz	2x48	94731752
			UNCID_2545270.777d3cf0-1f4a-42e9-b88c-cdf2d783b24d.131021_UNC9-SN296_0409_BC2M6NACXX_5_ATCACG.tar.gz	2x48	90983618
			UNCID_2358658.22cc3ede-a5d9-4ac0-9c4d-0a7f12d6bc20.140107_UNC11-SN627_0341_BC38NLACXX_6_CGTACG.tar.gz	2x48	99980890
			UNCID_2358476.386214f6-caab-4e0f-b3ed-e6103110c3bb.140114_UNC13-SN749_0325_AC339CACXX_3_GTTTCG.tar.gz	2x48	94516180
			UNCID_2449530.fb4a5161-67f4-4679-8d85-bb1843f3b897.140304_UNC14-SN744_0400_AC3LWGACXX_4_ATTCCT.tar.gz	2x48	112079078
			UNCID_2449529.9795c475-908b-40e2-93d3-f07e5b94b91f.140312_UNC11-SN627_0348_AC3KRYACXX_4_CCGTCC.tar.gz	2x48	107020614
			UNCID_2553106.073d66b5-917e-45e3-8104-b8d4dfa28e6b.140408_UNC11-SN627_0351_AC3KY3ACXX_2_AGTTCC.tar.gz	2x48	110167904
			UNCID_2520210.01d666b4-9605-422a-bfba-231b0d6ef20f.140417_UNC13-SN749_0342_AC41N6ACXX_8_ATGTCA.tar.gz	2x48	120459186
			UNCID_2520192.fa2cdebd-8b7c-452a-8191-994ceeb1e763.140508_UNC11-SN627_0356_AC3UKNACXX_2_CGTACG.tar.gz	2x48	112728056
			UNCID_2553087.cd04ad05-2cc4-490d-b4fa-d9c5e5a118e8.140513_UNC15-SN850_0364_AC4DVGACXX_3_GTGGCC.tar.gz	2x48	96642696
			UNCID_2553076.8130cfd8-49c8-429d-b559-7ff8f1d359fa.140521_UNC11-SN627_0359_BC4E01ACXX_4_GCCAAT.tar.gz	2x48	105632188
			UNCID_2553078.52041760-a4d7-43e0-b2be-6b7055fe49ed.140603_UNC15-SN850_0368_AC4GHHACXX_8_CCGTCC.tar.gz	2x48	102995270
			UNCID_2654379.be0d33e0-2aa6-48bb-b8e3-69259e28f8e3.140908_UNC11-SN627_0381_BC5DEKACXX_8_ATTCCT.tar.gz	2x48	109452816
			UNCID_2654389.1560b26a-bc8d-4bdd-b317-f04b66c2ce5b.141006_UNC15-SN850_0395_AC5FH9ACXX_2_ACTTGA.tar.gz	2x48	101552934
			UNCID_2654368.c4ffa8ae-421e-4259-b3ec-ee69fc94fc1a.141010_UNC12-SN629_0394_AC5FTUACXX_5_GAGTGG.tar.gz	2x48	98132098
			UNCID_2664311.7819e7d1-5b57-4a61-9eee-6aa31876e78b.141031_UNC11-SN627_0387_AC5FAKACXX_8_ATTCCT.tar.gz	2x48	102396968
TCGA-THCA	Thyroid cancer	20	UNCID_2199136.6a279cfe-e09e-4508-95aa-1f2f51a82bf8.111212_UNC15-SN850_0156_BD0KGCACXX_5_GGCTAC.tar.gz	2x48	89781074
			UNCID_2199207.b854167d-42a2-4144-92ee-0229536d4cea.111216_UNC10-SN254_0314_AD0JVAACXX_8_TGACCA.tar.gz	2x48	121173936
			UNCID_2198983.0148a96e-972e-4762-9a75-ee2791dc3d95.111219_UNC11-SN627_0175_BC0CKKACXX_3_GATCAG.tar.gz	2x48	117608756
			UNCID_2196101.c49698bf-315a-4809-b88b-452765b455c6.120223_UNC12-SN629_0186_AC0GA2ACXX_8_GGCTAC.tar.gz	2x48	97008234
			UNCID_2193206.912946d6-1149-4dac-a01f-36793f9ab0c9.120417_UNC13-SN749_0166_AC0T47ACXX_4_ACAGTG.tar.gz	2x48	91011426
			UNCID_2193380.3b1656d9-4c14-4b73-be31-bf71c569c52a.120417_UNC15-SN850_0193_AC0MDPACXX_8_ACAGTG.tar.gz	2x48	103946296
			UNCID_2192880.7e9d858a-10ed-4a90-b7da-b13958393555.120423_UNC13-SN749_0169_BD0VC8ACXX_7_GGCTAC.tar.gz	2x48	104691126
			UNCID_2192276.7ddfe620-b0a4-4b06-8568-1e6e03ba3f76.120425_UNC11-SN627_0224_BD0VAKACXX_3_ACTTGA.tar.gz	2x48	108662088
			UNCID_2189567.a1d090b6-22e9-44df-919d-0f5754851945.120514_UNC10-SN254_0358_BC0M2KACXX_5_CTTGTA.tar.gz	2x48	106122920
			UNCID_2187620.701AEFEB-87D3-4F35-96D1-57A23EAAD37A.120821_UNC12-SN629_0222_BD136YACXX_4_TGACCA.tar.gz	2x48	113462984
			UNCID_2187157.CDECDCED-115E-4775-BE8A-614FD1A3414F.120920_UNC13-SN749_0194_AD15C3ACXX_6_GCCAAT.tar.gz	2x48	103692604
			UNCID_2187120.3EDD1965-26F0-4223-9840-9FDBE2CA531E.120926_UNC11-SN627_0252_AC0W3KACXX_4_ACTTGA.tar.gz	2x48	124972002
			UNCID_2186845.32E30D37-EAAD-411B-A008-F8B69FFD1624.121001_UNC10-SN254_0383_BD148TACXX_6_CGATGT.tar.gz	2x48	106399652
			UNCID_2186910.0FC423CF-3426-4577-BF9D-80400217B500.121002_UNC11-SN627_0255_BC0WRJACXX_8_ATGTCA.tar.gz	2x48	124289842
			UNCID_2184241.8f8436ef-f424-4f3e-be6f-bef621ac445b.130212_UNC15-SN850_0260_BC1PUMACXX_1_GTGGCC.tar.gz	2x48	84818320
			UNCID_2183833.40ec3184-5b50-47b0-95eb-865fe3df4513.130218_UNC14-SN744_0309_AD1TM7ACXX_8_CGATGT.tar.gz	2x48	108805398
			UNCID_2262665.783abefe-0a71-4680-a09b-8152226d909e.130225_UNC12-SN629_0259_BD1TW9ACXX_1_TTAGGC.tar.gz	2x48	113926454
			UNCID_2262664.ef9e7c11-fee1-41ef-98e0-cfc3ba97e403.130625_UNC9-SN296_0378_AC28C4ACXX_8_TGACCA.tar.gz	2x48	110513960
			UNCID_2650296.23cfc123-e7e9-4e13-bbcf-4ec06d0bf378.140603_UNC11-SN627_0361_BC4K54ACXX_1_ATTCCT.tar.gz	2x48	108817110
			UNCID_2650677.a6592f20-f26d-4690-88c0-22df42a0052a.140611_UNC11-SN627_0362_BC4K5NACXX_4_TAGCTT.tar.gz	2x48	111937218
TCGA-SKCM	Skin Melanoma	20	UNCID_2200783.94bd0768-0e03-4387-b980-09b5efcd21c5.111122_UNC15-SN850_0149_BC0588ACXX_4_GATCAG.tar.gz	2x48	100386234
			UNCID_2198829.7f8bad33-c92b-48f6-99b1-2165784efd8f.120109_UNC11-SN627_0176_AC0CKDACXX_6_GGCTAC.tar.gz	2x48	103277910
			UNCID_2197239.f8c4acd4-f42f-409b-a710-970611f0cc0a.120126_UNC9-SN296_0268_AD0JFTACXX_7_CGATGT.tar.gz	2x48	94255988
			UNCID_2196960.8f259997-f80c-4516-a7e6-f8c888f008d4.120127_UNC12-SN629_0182_BD0JFVACXX_4_TAGCTT.tar.gz	2x48	103827900
			UNCID_2187693.8B4C42A9-7D09-4989-A0E2-43ABB6097137.120817_UNC9-SN296_0312_AC0WHCACXX_4_CAGATC.tar.gz	2x48	95123968
			UNCID_2178104.1cbf47c5-0030-42fd-801c-2188a84008b4.130405_UNC9-SN296_0354_AC24DCACXX_3_GATCAG.tar.gz	2x48	98936728
			UNCID_2176759.73a8105e-c356-4a7e-888c-feb5339074fb.130412_UNC10-SN254_0451_AC22EDACXX_7_ATCACG.tar.gz	2x48	102752858
			UNCID_2173895.fbbc0349-e189-4f35-8c96-15c57b53f602.130503_UNC9-SN296_0361_AC23VLACXX_1_GGCTAC.tar.gz	2x48	100963528
			UNCID_2168974.f3320aca-c30a-4542-9778-2fd278d9bb83.130702_UNC9-SN296_0380_BC24VKACXX_6_ATCACG.tar.gz	2x48	95318000
			UNCID_2268762.c2ea4b59-2525-4c6c-a46a-a8d0bdeef9f3.130807_UNC12-SN629_0324_AC2B36ACXX_3_ACTTGA.tar.gz	2x48	110188834
			UNCID_2552813.48b5606d-060d-4026-a899-4c4f9bfe64f9.140304_UNC14-SN744_0400_AC3LWGACXX_6_GTCCGC.tar.gz	2x48	109489004
			UNCID_2651399.c4e94980-3db3-4190-92cf-b2c562c664de.140416_UNC15-SN850_0361_AC41LKACXX_7_ATTCCT.tar.gz	2x48	101784040
			UNCID_2651245.3be3b469-ecaa-4dc7-899b-8dede47b28d7.140424_UNC12-SN629_0365_AC4368ACXX_1_GCCAAT.tar.gz	2x48	99737838
			UNCID_2651038.d98bb16b-e009-4fb3-8cf5-33da33bc652e.140424_UNC13-SN749_0344_AC3WUKACXX_8_GATCAG.tar.gz	2x48	102849134
			UNCID_2650859.ac19f7cf-670b-4dcc-a26b-db0f56377231.140516_UNC12-SN629_0369_AC4GGKACXX_6_TTAGGC.tar.gz	2x48	105358164
			UNCID_2649284.601934c4-5d48-440e-a17d-29c98e3d93fd.140521_UNC13-SN749_0354_BC4GJ7ACXX_8_ATCACG.tar.gz	2x48	110652144
			UNCID_2650232.ba2ba71d-2d57-4154-a712-84a3ef19247d.140603_UNC11-SN627_0360_AC4H72ACXX_3_CTTGTA.tar.gz	2x48	112272572
			UNCID_2647692.c63ade29-1f1b-4290-8c2f-8d63fa96616c.140716_UNC13-SN749_0364_BC4V7WACXX_4_TAGCTT.tar.gz	2x48	108048094
			UNCID_2647200.b4dbcc0c-750f-4787-8c32-5a50cdb2b27c.140721_UNC15-SN850_0379_AC4V28ACXX_6_GTGGCC.tar.gz	2x48	93028112
			UNCID_2664293.af11c773-592d-436b-9045-66985689345c.141031_UNC11-SN627_0387_AC5FAKACXX_2_CCGTCC.tar.gz	2x48	116156138
TCGA-KIRC	Kidney Renal Clear Cell Carcinoma	20	UNCID_2209978.c2d8f73a-7e62-4d75-98fc-9813beb72cd2.110330_UNC9-SN296_0163_BB05MBABXX_2.tar.gz	2x50	117736622
			UNCID_2210470.70544bed-6e2a-45f0-9b7c-e4f44705935f.110331_UNC11-SN627_0072_AB05NMABXX_3.tar.gz	2x50	110134338
			UNCID_2210015.6e211a6f-4427-459e-880f-de9e32da39fe.110415_UNC9-SN296_0171_BB07RHABXX_5.tar.gz	2x50	105535484
			UNCID_2209902.7ea95d05-854f-40b3-b308-a6df97f5c805.110418_UNC15-SN850_0063_BB07MAABXX_8.tar.gz	2x50	121762506
			UNCID_2209870.48001fdd-8904-4ce7-a52c-519fdee5e246.110425_UNC14-SN744_0100_AB0281ABXX_5.tar.gz	2x50	108812586
			UNCID_2209812.e7a81308-459f-4f7c-9238-00f114724fe8.110427_UNC15-SN850_0065_BB09BPABXX_2.tar.gz	2x50	124995490
			UNCID_2209774.f50c8533-64d4-467b-b05e-01fdb6562853.110429_SN851_0035_AB0AKJABXX_1.tar.gz	2x50	133880956
			UNCID_2209804.8d7fdc1d-55f9-435b-8ecb-5dd94b484580.110429_UNC14-SN744_0106_AB066TABXX_6.tar.gz	2x50	118422654
			UNCID_2209584.3097579d-f791-4677-a115-0fb1389b0274.110503_UNC10-SN254_0215_BBOB7MABXX_4.tar.gz	2x50	109444442
			UNCID_2209205.fa0f04e2-ff4b-46d0-a4cc-a1026ae9d67b.110525_UNC14-SN744_0119_BC03HKABXX_3.tar.gz	2x50	104458326
			UNCID_2208643.809b49c6-f80b-471e-aa68-918f5c2f6f21.110608_UNC13-SN749_0072_AC03JFABXX_3.tar.gz	2x50	114642366
			UNCID_2207204.cc6591d4-7d72-4556-a23b-ba82afba82e0.110715_UNC14-SN744_0143_BC01UKABXX_8.tar.gz	2x50	109260000
			UNCID_2203937.6f59075b-d162-4db4-ad9a-55e669635252.111019_UNC14-SN744_0180_AB01RFABXX_1_CAGATC.tar.gz	2x50	98976602
			UNCID_2203465.8cc55a92-1d4d-4283-be67-ca67eed7e51b.111025_UNC9-SN296_0253_BC04JLABXX_5_CAGATC.tar.gz	2x50	92606314
			UNCID_2189644.cba0c075-92dc-49a4-bf1f-141a9f3c7610.120514_UNC10-SN254_0358_BC0M2KACXX_8_CAGATC.tar.gz	2x48	90479226
			UNCID_2188523.b5fbdbff-c693-41ee-bb76-24b2e33027fc.120713_UNC16-SN851_0171_BD1358ACXX_1_GCCAAT.tar.gz	2x48	120233710
			UNCID_2263978.05b81958-fffa-43b3-90bb-fa40567f225e.130118_UNC12-SN629_0250_BD1MC5ACXX_4_CAGATC.tar.gz	2x48	96613830
			UNCID_2537265.957fa2bd-2222-43a4-b046-d2f78bf506a5.140408_UNC11-SN627_0351_AC3KY3ACXX_5_GTCCGC.tar.gz	2x48	99227334
			UNCID_2536981.c6075673-2b4f-45f2-b1e4-1d3356fce6aa.140416_UNC11-SN627_0352_AC3M6RACXX_4_ATGTCA.tar.gz	2x48	95520784
			UNCID_2664305.ddadccf6-be6f-44d4-8ad0-9e6bb4582bc1.141030_UNC15-SN850_0397_AC5F8LACXX_5_CAGATC.tar.gz	2x48	107787476

## Sheet: Suppl Table_ID list(2)
Dataset	Title	BioProject	SRA project	GEO series	Link	No. downloaded cases	Sample accession	Read length	Num. Total reads
AML	Leucegene: AML seq - Part 2	PRJNA229548	SRP033266	GSE52656	https://www.ncbi.nlm.nih.gov//bioproject/PRJNA229548	27	SAMN02419503	2x100	101085502
					https://www.ebi.ac.uk/ena/browser/view/PRJNA229548		SAMN02419513	2x100	24051756
							SAMN02419507	2x100	95841108
							SAMN02419504	2x100	156305692
							SAMN02419511	2x100	95876686
							SAMN02419506	2x100	140483762
							SAMN02419508	2x100	222963942
							SAMN02419505	2x100	94587184
							SAMN02419509	2x100	135578672
							SAMN02419512	2x100	219693590
							SAMN02419510	2x100	246299096
							SAMN02419520	2x100	82698174
							SAMN02419518	2x100	199108292
							SAMN02419514	2x100	238696800
							SAMN02419519	2x100	225399956
							SAMN02419515	2x100	110009092
							SAMN02419517	2x100	294445232
							SAMN02419516	2x100	278264752
							SAMN02419529	2x100	186128600
							SAMN02419526	2x100	68145002
							SAMN02419524	2x100	281095532
							SAMN02419521	2x100	226145828
							SAMN02419528	2x100	216664342
							SAMN02419525	2x100	170838258
							SAMN02419527	2x100	239643126
							SAMN02419522	2x100	156132420
							SAMN02419523	2x100	236172776
T-ALL	Leucegene: ALL sequencing	PRJNA214428	SRP028554	GSE49601	https://www.ncbi.nlm.nih.gov/bioproject/214428	12	SAMN02303567	2x100	172321788
					https://www.ebi.ac.uk/ena/browser/view/PRJNA214428		SAMN02303564	2x100	197744132
							SAMN02303565	2x100	201941804
							SAMN02303569	2x100	230070914
							SAMN02303566	2x100	264153436
							SAMN02303568	2x100	234992912
							SAMN02303570	2x100	176062796
							SAMN02303571	2x100	184280946
							SAMN02303574	2x100	221394992
							SAMN02303573	2x100	218922336
							SAMN02303572	2x100	212467564
							SAMN02303575	2x100	227037608
T-ALL	RNA sequencing of T-ALL (COG study)	PRJNA291023	SRP061614	GSE71359	https://www.ncbi.nlm.nih.gov/bioproject/291023	14	SAMN03938684	2x101	153972042
							SAMN03938686	2x101	138435862
							SAMN03938687	2x101	169221836
							SAMN03938691	2x101	194824094
							SAMN03938688	2x101	129732184
							SAMN03938689	2x101	138369628
							SAMN03938700	2x101	141386762
							SAMN03938693	2x101	121857254
							SAMN03938694	2x101	44231190
							SAMN03938695	2x101	131875548
							SAMN03938696	2x101	137595826
							SAMN03938697	2x101	81191020
							SAMN03938698	2x101	101436024
							SAMN03938699	2x101	90491472
B-ALL	Relapse-specific mutations in NT5C2 in childhood acute lymphoblastic leukemia.	-	SRP009840	-	https://www.ebi.ac.uk/ena/browser/view/SRP009840	10+10	SAMN00765559	1x50	58056470
					https://trace.ncbi.nlm.nih.gov/Traces/sra/?study=SRP009840		SAMN00765560	1x50	68694957
							SAMN00765561	1x50	35426357
							SAMN00765562	1x50	37702090
							SAMN00765563	1x50	48440607
							SAMN00765564	1x50	42143899
							SAMN00765567	1x50	45941651
							SAMN00765568	1x50	37899921
							SAMN00765569	1x50	42281953
							SAMN00765570	1x50	39004343
							SAMN00765573	1x50	50824566
							SAMN00765574	1x50	49725384
							SAMN00765575	1x50	37880464
							SAMN00765576	1x50	49339387
							SAMN00765577	1x50	49336408
							SAMN00765578	1x50	41954573
							SAMN00765565	1x50	50152675
							SAMN00765566	1x50	51789843
							SAMN00765571	1x50	63438297
							SAMN00765572	1x50	58352328
CEU normal	E-GEUV-1 - RNA-sequencing of 465 lymphoblastoid cell lines from the 1000 Genomes	PRJEB3366	ERP001942	-	https://www.ebi.ac.uk/arrayexpress/experiments/E-GEUV-1/	91	SAMEA1573207	2x75	22323866
					https://www.ncbi.nlm.nih.gov/bioproject/PRJEB3366		SAMEA1573203	2x75	23814543
							SAMEA1573516	2x75	28916975
							SAMEA1573507	2x75	31361410
							SAMEA1573377	2x75	31862394
							SAMEA1573294	2x75	37875642
							SAMEA1573181	2x75	33821339
							SAMEA1573373	2x75	25625152
							SAMEA1573406	2x75	20592064
							SAMEA1573158	2x75	27556538
							SAMEA1573252	2x75	29959483
							SAMEA1573296	2x75	22781564
							SAMEA1573247	2x75	43471521
							SAMEA1573110	2x75	31213532
							SAMEA1573249	2x75	42821701
							SAMEA1573129	2x75	44716873
							SAMEA1573437	2x75	24492783
							SAMEA1573128	2x75	18667690
							SAMEA1573291	2x75	22098584
							SAMEA1573331	2x75	24091296
							SAMEA1573342	2x75	29793823
							SAMEA1573360	2x75	29022959
							SAMEA1573320	2x75	32581294
							SAMEA1573400	2x75	15400792
							SAMEA1573131	2x75	33258879
							SAMEA1573150	2x75	78619701
							SAMEA1573490	2x75	17035461
							SAMEA1573275	2x75	16551052
							SAMEA1573528	2x75	36595779
							SAMEA1573170	2x75	32104542
							SAMEA1573217	2x75	24323610
							SAMEA1573242	2x75	26618070
							SAMEA1573274	2x75	26453299
							SAMEA1573478	2x75	34460628
							SAMEA1573166	2x75	37958272
							SAMEA1573173	2x75	28035944
							SAMEA1573544	2x75	20722775
							SAMEA1573534	2x75	33049561
							SAMEA1573205	2x75	34999105
							SAMEA1573332	2x75	35038308
							SAMEA1573517	2x75	25306997
							SAMEA1573455	2x75	27836628
							SAMEA1573416	2x75	41183907
							SAMEA1573112	2x75	30144501
							SAMEA1573347	2x75	30743624
							SAMEA1573197	2x75	21128499
							SAMEA1573503	2x75	34993381
							SAMEA1573454	2x75	26611654
							SAMEA1573395	2x75	25636904
							SAMEA1573504	2x75	26003653
							SAMEA1573241	2x75	33615477
							SAMEA1573272	2x75	30642086
							SAMEA1573186	2x75	30885905
							SAMEA1573102	2x75	25901701
							SAMEA1573086	2x75	42497882
							SAMEA1573133	2x75	14997759
							SAMEA1573366	2x75	28614625
							SAMEA1573403	2x75	33799405
							SAMEA1573482	2x75	22136382
							SAMEA1573113	2x75	33263834
							SAMEA1573458	2x75	22168918
							SAMEA1573542	2x75	23593321
							SAMEA1573121	2x75	37142091
							SAMEA1573546	2x75	27002062
							SAMEA1573097	2x75	32765116
							SAMEA1573392	2x75	14726734
							SAMEA1573204	2x75	48606058
							SAMEA1573327	2x75	31495270
							SAMEA1573218	2x75	26026671
							SAMEA1573125	2x75	18738311
							SAMEA1573328	2x75	31447225
							SAMEA1573413	2x75	24851259
							SAMEA1573165	2x75	27541534
							SAMEA1573282	2x75	28203349
							SAMEA1573433	2x75	29422636
							SAMEA1573184	2x75	28112124
							SAMEA1573114	2x75	29429366
							SAMEA1573486	2x75	31619115
							SAMEA1573487	2x75	31833875
							SAMEA1573450	2x75	28707272
							SAMEA1573095	2x75	40872996
							SAMEA1573248	2x75	32488663
							SAMEA1573146	2x75	19552416
							SAMEA1573257	2x75	24357956
							SAMEA1573206	2x75	18654323
							SAMEA1573270	2x75	14165653
							SAMEA1573312	2x75	31938994
							SAMEA1573401	2x75	30292879
							SAMEA1573085	2x75	30057925
							SAMEA1573441	2x75	29613662
							SAMEA1573300	2x75	23448062
